# Supplementary material for: Economic burden of malaria and predictors of cost variability to rural households in south-central Ethiopia
Source: PLoS One. 2017 Oct 11;12(10):e0185315. doi: 10.1371/journal.pone.0185315 (PMC5636083; doi:10.1371/journal.pone.0185315)
Supplement: S1 File — (XLS) [file pone.0185315.s001.xls]

## Sheet: Sheet1
UniqID	Q3Relation	Q4Age	Q5Sex	Q7MaritalStatus	Q8Occupation	Q9Ethnicity	Q10Religion	Q13FeverDuration	Q14FeverSeverity	Q16DurationIll	Q18_1Bedriden	Q18_2sickworking	Q18_3howmuchdec	Q19treated	Q21where_treated	Q23_daysBeforeTratment	Q24_reasonforFacility	Q25distance	Q29transportCost	Q32diagnosed	Q33whichTest	Q34testcost	Q35testresult	Q36watingtimehr	Q36watingTimeMin	Q37drugOrPresciption	Q38adrugcode	Q38b	Q38c	Q38d	Q39aFormulation	Q39b	Q39c	Q39d	Q40adrugquantity	Q40b	Q40c	Q40d	Q41adrugduration	Q41b	Q41c	Q41d	Q42adrugcost	Q42b	Q42c	Q42d	Q43	Q44consultationcost	Q45Foodcost
1	Head	40	Male	Married	Farmer	Oromo	Muslim	3	Moderate	5	1.7	0	0	yes	Health center	Next day	Proximity	8	15	yes	Both	11	postitive	1	0	Received medicine	Chloroquine	15	16		Tablet	1	3		1	1	1		3	3	3		0	13	0	0	norecommendation	5	44
4	Head	24	Male	Married	Farmer	Oromo	Muslim	3	Moderate	5	1.7	1.6	.75	yes	Health center	Day after next	Good reputation	9	40	yes	Both	5	postitive	0	45	Received medicine	Co-artem	12			Tablet	1			24	1			3				0	2	0	0	Co-artem	5	45
7	Head	24	Male	Single	Employed	Oromo	Orthodox	2	Moderate	4	2	0	.25	yes	Health center	Same day	Proximity	1	0	yes	Microscopy	5	postitive	0	40	Received medicine	Co-artem	12	16		Tablet	1	3		1	1	1		3				0	7	0	0	norecommendation	5	8
10	Head	30	Male	Married	Farmer	Oromo	Muslim	3	Sever	4	0	0	0	yes	Health center	Same day	Proximity	3	20	yes	Microscopy	5	postitive	0	50	Received medicine	Chloroquine	12	15		Tablet	1	1		1	2	1		3	7			0	0	0	0		5	56
13	Head	40	Male	Married	Trader	Amhara	Orthodox	2	Moderate	4	0	2	.1	yes	Health center	Next day	Proximity	1	16	yes	Microscopy	5	postitive	1	0	Received medicine	Chloroquine	12	15		Tablet	1	1		1	2	1		3	7			0	28	0	0	norecommendation	5	0
16	Head	34	Male	Married	Farmer	Oromo	Muslim	15	Moderate	3	0	1	.1	yes	Health center	Next day	Proximity	1	16	yes	Microscopy	5	postitive	0	30	Received medicine	Chloroquine	15	16		Tablet	1	3		1	1	1		3				0	7	0	0	norecommendation	5	0
19	Head	28	Male	Married	Farmer	Oromo	Muslim	15	Sever	4	3	1	.75	yes	Health post	Same day	Proximity	2	6	yes	RDT	5	postitive	0	30	Received medicine	Chloroquine	15	16		Syrup	2	3		1	1	1		3				0	21	0	0	norecommendation	5	10
22	Head	40	Male	Married	Farmer	Oromo	Muslim	14	Sever	3	2	2	.9	yes	Health center	Next day	Proximity	1	0	yes	RDT	10	postitive	1	0	Received medicine	Chloroquine	12	15		Tablet	1	1		1	2	1		3	7			0	28	0	0	norecommendation	5	24
28	Head	23	Male	Married	Farmer	Oromo	Muslim	15	Moderate	3	2	1	.9	yes	Health center	Same day	Good reputation	6	30	yes	Microscopy	5	postitive	0	45	Received medicine	Co-artem	15			Tablet	1			1	1			3				0	2	0	0	norecommendation	5	36
31	Head	25	Male	Married	Employed	Oromo	Muslim	14	Moderate	4	1	0	.25	yes	Health center	Next day	Proximity	2	0	yes	RDT	0	postitive	1	0	Received medicine	Chloroquine	12			Tablet	1			1	1			3				0	8	0	0	norecommendation	5	76
34	Head	28	Male	Married	Farmer	Oromo	Muslim	20	Sever	5	0	1	.1	yes	Health post	Next day	Proximity	3	0	yes	RDT	0	postitive	0	30	Received medicine	Chloroquine	15			Syrup	2			1	1			3				0	0	0	0	norecommendation	0	0
37	Head	40	Male	Married	Employed	Oromo	Muslim	20	Moderate	5	0	0	0	yes	Health post	Next day	Proximity	1	0	yes	RDT	0	postitive	0	30	Received medicine	Chloroquine	15			Syrup	2			1	1			3				0	0	0	0	norecommendation	0	0
40	Head	45	Male	Married	Farmer	Oromo	Protestant	30	Moderate	3	0	0	0	yes	Health post	Next day	Proximity	1	0	yes	RDT	0	postitive	0	30	Received medicine	Co-artem	12	15		Tablet	1	1		1	2	1		3	7			0	0	0	0	norecommendation	0	0
43	Head	40	Male	Married	Farmer	Oromo	Muslim	15	Moderate	4	0	0	0	yes	Health post	Next day	Proximity	2	0	yes	RDT	0	postitive	0	30	Received medicine	Chloroquine	15			Tablet	1			1	1			3				0	0	0	0	norecommendation	0	0
46	Head	35	Male	Married	Farmer	Oromo	Protestant	15	Moderate	4	0	0	0	yes	Health post	Next day	Proximity	2	6	yes	RDT	0	postitive	0	30	Received medicine	Co-artem	12			Tablet	1			1	1			3				0	0	0	0	norecommendation	0	0
49	Head	30	Female	Widowed	Farmer	Oromo	Muslim	10	Moderate	2	0	1	.1	yes	Health post	Next day	Proximity	1	0	yes	RDT	0	postitive	0	30	Received medicine	Chloroquine	12			Tablet				1	1			3				0	0	0	0	norecommendation	0	0
52	Head	23	Male	Married	Student	Oromo	Muslim	15	Moderate	3	0	0	0	yes	Health post	Same day	Proximity	3	0	yes	RDT	0	postitive	0	30	Received medicine	Co-artem	12			Tablet	1			1	1			3				0	0	0	0	norecommendation	0	0
55	Head	20	Male	Single	Student	Oromo	Protestant	15	Moderate	3	2	2	.1	yes	Health post	Same day	Proximity	1	0	yes	RDT	0	postitive	0	30	Received medicine	Chloroquine	16			Tablet	1			1	1			3	5			0	0	0	0	norecommendation	0	0
58	Head	28	Male	Married	Farmer	Oromo	Muslim	12	Moderate	3	0	0	0	yes	Health center	Same day	Proximity	6	7	yes	Microscopy	5	postitive	0	45	Received medicine	Chloroquine	15			Tablet	1			1	1			3				0	8	0	0	norecommendation	5	15
61	Head	25	Male	Married	Farmer	Oromo	Protestant	17	Moderate	3	0	0	0	yes	Health center	Same day	Proximity	1	8	yes	Microscopy	15	postitive	0	35	Received medicine	Co-artem	15	16		Tablet	2	3		1	1	1		3				16	0	0	0	norecommendation	5	0
64	Head	25	Male	Widowed	Farmer	Oromo	Muslim	15	Moderate	2	0	0	0	yes	Health center	Same day	Proximity	1	10	yes	Microscopy	10	postitive	0	30	Received medicine	Co-artem	15			Tablet	1			3	1			3				0	2	0	0		5	16
67	Head	25	Male	Married	Student	Amhara	Orthodox	15	Moderate	3	0	0	.1	yes	Health center	Next day	Good reputation	5	20	yes	Microscopy	5	postitive	0	40	Received medicine	Chloroquine	15	16		Tablet	1	3		1	1	1		3				0	13	0	0	norecommendation	5	24
70	Head	25	Male	Married	Farmer	Oromo	Muslim	16	Moderate	3	0	0	0	yes	Health center	Next day	Proximity	6	10	yes	Microscopy	11	postitive	0	40	Received medicine	Chloroquine	15			Syrup	2			1	1			3				16	0	0	0	norecommendation	5	20
73	Head	30	Female	Widowed	Farmer	Oromo	Muslim	13	Mild	2	0	1	.1	yes	Health post	Same day	Good reputation	8	28	yes	Microscopy	10	postitive	0	45	Received medicine	Co-artem	12	15		Tablet	1	1		3	2	1		3				0	22	0	0	norecommendation	5	36
76	Head	40	Male	Married	Farmer	Oromo	Muslim	16	Moderate	4	0	0	0	yes	Health center	Same day	Good reputation	3	12	yes	Microscopy	5	postitive	0	45	Received medicine	Co-artem	12	16	15	Tablet	1	3	1	1	2	1	1	3	7			0	0	23	0	norecommendation	5	30
79	Head	49	Female	Widowed	Farmer	Oromo	Muslim	15	Moderate	4	0	0	0	yes	Health center	Next day	Good reputation	0	28	yes	Microscopy	5	postitive	0	50	Received medicine	Chloroquine	14	16		Tablet	1	1		1	3	1		3	7	5		0	20	0	0	norecommendation	5	24
82	Head	30	Male	Married	Farmer	Oromo	Muslim	15	Moderate	3	0	0	0	yes	Health center	Same day	Proximity	5	12	yes	Microscopy	5	postitive	0	45	Received medicine	Co-artem	15			Tablet	1			1	1			3				2	0	0	0	norecommendation	5	32
85	Head	24	Male	Married	Farmer	Oromo	Muslim	10	Moderate	3	2	0	0	yes	Health post	Same day	Proximity	1	0	yes	RDT	0	postitive	0	30	Received medicine	Co-artem	12			Tablet	1			1				3				0	0	0	0	norecommendation	0	0
88	Head	40	Male	Married	Farmer	Oromo	Muslim	10	Moderate	3	0	0	0	yes	Health post	Next day	Proximity	2	6	yes	RDT	0	postitive	0	30	Received medicine	Co-artem	12			Tablet	1			1				3				0	0	0	0	norecommendation	0	0
91	Head	25	Male	Married	Farmer	Oromo	Muslim	12	Moderate	3.2	0	0	0	yes	Health post	Next day	Proximity	2	0	yes	RDT	0	postitive	0	30	Received medicine	Co-artem	12			Tablet	1			1				3				0	0	0	0	norecommendation	0	0
94	Head	28	Male	Married	Farmer	Oromo	Muslim	8	Moderate	3	1.7	1.6	.25	yes	Health center	Next day	Proximity	1	0	yes	Microscopy	10	postitive	0	40	Received medicine	Co-artem	15			Tablet	1			1	1			3				0	2	0	0	Co-artem	3	8
97	Head	32	Male	Married	Farmer	Oromo	Muslim	10	Moderate	2	3	3	.1	yes	Health center	Next day	Proximity	1	6	yes	Microscopy	6	postitive	0	35	Received medicine	Co-artem	15			Tablet	1			1	1			3				0	2	0	0	Co-artem	3	0
100	Head	35	Male	Married	Farmer	Oromo	Muslim	12	Sever	2	1.7	1.6	.1	yes	Health center	Next day	Proximity	1	0	yes	Microscopy	6	postitive	0	35	Received medicine	Chloroquine	15			Tablet	2			6	1			3				0	10	0	0	Co-artem	3	35
103	Head	36	Male	Married	Farmer	Oromo	Muslim	12	Sever	2	1.7	1.6	.25	yes	Health center	Next day	Proximity	1	0	yes	Microscopy	6	postitive	0	35	Received medicine	Co-artem	15	16		Tablet	1	3		1	1	1		3		1		0	2	5	0	Co-artem	3	0
106	Head	37	Male	Married	Farmer	Oromo	Muslim	15	Moderate	2	2	3	.75	yes	Health center	Next day	Qualification of staff	1	0	yes	Microscopy	6	postitive	0	30	Received medicine	Co-artem	15	16		Tablet	1	3		1	1	1		3		1		0	2	5	0	Co-artem	3	0
109	Head	37	Male	Married	Farmer	Oromo	Muslim	7	Mild	2	2	2	.25	yes	Health post	Next day	Proximity	3	0	yes	RDT	0	postitive	0	15	Received medicine	Co-artem				Tablet				1				3				0	0	0	0	Co-artem	0	0
112	Head	23	Male	Married	Farmer	Oromo	Muslim	10	Moderate	2	2	3	.75	yes	Health post	Next day	Proximity	1	0	yes	RDT	0	postitive	0	25	Received medicine	Co-artem				Tablet				1				3				0	0	0	0	Co-artem	0	0
115	Head	25	Male	Married	Farmer	Oromo	Muslim	15	Moderate	3.2	0	0	0	yes	Health post	Next day	Proximity	4	0	yes	RDT	0	postitive	0	30	Received medicine	Co-artem	15			Tablet	1			1	1			3				0	0	0	0	Co-artem	0	12
118	Head	24	Male	Married	Farmer	Oromo	Other	15	Moderate	3	0	0	0	yes	Health post	Next day	Proximity	2	0	yes	RDT	0	postitive	0	40	Received medicine	Chloroquine	12			Tablet	1			1				3				0	0	0	0		0	0
121	Head	29	Male	Married	Farmer	Oromo	Muslim	15	Moderate	3.2	0	0	0	yes	Health post	Next day	Proximity	1	0	yes	RDT	0	postitive	0	20	Received medicine	Chloroquine	15			Syrup	1			1	1			3				0	0	0	0	Chloroquine	0	18
124	Head	22	Male	Married	Farmer	Oromo	Muslim	10	Moderate	3	0	0	0	yes	Health post	Next day	Proximity	2	8	yes	RDT	0	postitive	0	20	Received medicine	Chloroquine	12			Tablet	1			1	1			3				6	2	0	0	Chloroquine	3	24
127	Head	21	Male	Married	Farmer	Oromo	Muslim	15	Moderate	3.2	0	0	0	yes	Health post	Same day	Proximity	10	20	yes	RDT	0	postitive	0	20	Received medicine	Co-artem	12			Tablet	1			1				3				0	0	0	0		3	30
130	Head	36	Male	Married	Farmer	Oromo	Muslim	8	Moderate	3	4	4	.75	yes	Health post	Day after next	Proximity	1	0	yes	RDT	0	postitive	0	15	Received medicine	Co-artem				Tablet				1				3				0	0	0	0	Co-artem	0	0
133	Head	36	Male	Married	Farmer	Oromo	Muslim	14	Moderate	2	2	2	.25	yes	Health center	Next day	Proximity	3	0	yes	Microscopy	3	postitive	0	25	Received medicine	Co-artem	15			Tablet	1			1	1			3				0	2	0	0	Co-artem	3	0
136	Head	30	Male	Married	Farmer	Oromo	Muslim	9	Sever	2	1.7	1.6	.25	yes	Health post	Next day	Proximity	1	6	yes	RDT	0	postitive	0	15	Received medicine	Chloroquine				Tablet				6				3				0	0	0	0	Chloroquine	0	0
139	Head	35	Male	Married	Farmer	Oromo	Muslim	7	Moderate	3	4	4	.75	yes	Health post	Day after next	Proximity	3	0	yes	RDT	0	postitive	0	20	Received medicine	Co-artem				Tablet				24				3				3	0	0	0	Co-artem	0	0
142	Head	42	Male	Married	Farmer	Oromo	Muslim	9	Mild	2	2	2	.25	yes	Health post	Next day	Proximity	3	0	yes	RDT	0	postitive	0	15	Received medicine	Co-artem				Tablet				24				3				0	0	0	0		0	0
145	Head	27	Male	Married	Farmer	Oromo	Muslim	8	Moderate	2	3	2	.25	yes	Health post	Next day	Proximity	3	0	yes	RDT	0	postitive	0	25	Received medicine	Co-artem				Tablet				24				3				0	0	0	0	Co-artem	0	0
148	Head	33	Male	Married	Farmer	Oromo	Muslim	9	Mild	3	1.7	1.6	.5	yes	Health post	Same day	Proximity	2	20	yes	RDT	0	postitive	0	25	Received medicine	Co-artem				Tablet				12				3				0	0	0	0	Co-artem	0	0
151	Head	32	Male	Married	Farmer	Oromo	Orthodox	10	Mild	2	3	3	.25	yes	Health post	Next day	Proximity	3	0	yes	RDT	0	postitive	0	20	Received medicine	Co-artem				Tablet				24				3				0	0	0	0	Co-artem	0	0
154	Head	35	Male	Married	Farmer	Oromo	Muslim	8	Moderate	2	2	2	.25	yes	Health post	Day after next	Proximity	10	0	yes	RDT	0	postitive	0	20	Received medicine	Co-artem				Tablet				24				3				0	0	0	0	Co-artem	0	30
157	Head	38	Male	Married	Farmer	Oromo	Muslim	9	Moderate	2	3	3	.25	yes	Health post	Day after next	Proximity	3	0	yes	RDT	0	postitive	0	20	Received medicine	Co-artem				Tablet				24				3				0	0	0	0	Co-artem	0	20
160	Head	37	Male	Married	Farmer	Oromo	Muslim	8	Mild	3	3	3	.25	yes	Health post	Next day	Proximity	3	0	yes	RDT	0	postitive	0	20	Received medicine	Co-artem				Tablet				24				3				0	0	0	0	Co-artem	0	0
163	Head	25	Male	Married	Farmer	Oromo	Muslim	10	Moderate	3	1.7	1.6	.9	yes	Health post	Same day	Proximity	3	0	yes	RDT	0	postitive	0	30	Received medicine	Co-artem				Tablet				24				3				0	0	0	0	Co-artem	0	0
166	Head	33	Male	Married	Farmer	Oromo	Muslim	7	Moderate	2	1.7	1.6	.75	yes	Health post	Next day	Proximity	3	0	yes	RDT	0	postitive	0	25	Received medicine	Co-artem				Tablet				24				3				0	0	0	0	Co-artem	0	25
169	Head	50	Male	Married	Farmer	Oromo	Muslim	11	Moderate	3	1.7	1.6	.75	yes	Health post	Same day	Proximity	1	0	yes	RDT	0	postitive	0	30	Received medicine	Co-artem				Tablet				24				3				0	0	0	0	Co-artem	0	0
172	Head	55	Male	Married	Farmer	Oromo	Muslim	11	Mild	3	1.7	1.6	.1	yes	Health post	Day after next	Proximity	4	0	yes	RDT	3	postitive	0	30	Received prescription	Co-artem	15			Tablet	1			24	1			3				0	2	0	0	Co-artem	0	0
175	Head	28	Male	Married	Farmer	Oromo	Muslim	9	Moderate	2	2	2	.25	yes	Health post	Next day	Proximity	3	0	yes	RDT	0	postitive	0	20	Received prescription	Co-artem	15			Tablet	1			24	10			3				0	2	0	0	Co-artem	3	10
178	Head	29	Male	Married	Farmer	Oromo	Muslim	8	Mild	2	3	3	.25	yes	Health post	Next day	Proximity	3	0	yes	RDT	0	postitive	0	25	Received medicine	Co-artem	15	16		Tablet	1	3		24	10	1		3				0	2	5	0	Co-artem	3	25
181	Head	35	Male	Married	Farmer	Oromo	Muslim	9	Mild	2	3	3	.75	yes	Health center	Next day	Qualification of staff	1	0	yes	Microscopy	10	postitive	0	30	Received prescription	Co-artem	15	16		Tablet	1	3		18	1			3				0	2	5	0	Co-artem	3	20
184	Head	40	Male	Married	Farmer	Oromo	Muslim	4	Moderate	4	0	0	0	yes	Health center	Day after next	Proximity	1	16	yes	Microscopy	4	postitive	1	30	Received prescription	Co-artem	15	16		Tablet	1	3		3	1	1		3	3	1		0	5	6	0	Co-artem	3	16
187	Head	48	Male	Married	Farmer	Oromo	Muslim	5	Moderate	5	5	5	.75	yes	Health center	Day after next	Proximity	1	20	yes	Microscopy	4	postitive	1	15	Received prescription	Co-artem	15	16		Tablet	1	3		1	1	1		3	3	1		0	5	6	0	Co-artem	3	10
190	Head	56	Male	Married	Farmer	Oromo	Muslim	3	Mild	4	3	3	.5	yes	Health center	Day after next	Proximity	1	8	yes	Microscopy	4	postitive	1	0	Received prescription	Chloroquine	15	16	12	Tablet	1	3	2	1	1	1	1	3	3	1	5	0	2	6	18	Chloroquine	3	8
193	Head	28	Male	Married	Employed	Oromo	Muslim	3	Moderate	5	3	3	.5	yes	Health center	Same day	Proximity	1	14	yes	Microscopy	4	postitive	1	0	Received prescription	Chloroquine	15	16		Syrup	1	3		1	1	1		3	3	1		0	2	6	0	Chloroquine	3	0
196	Head	25	Male	Married	Employed	Oromo	Muslim	3	Moderate	3	2	2	.5	yes	Health center	Same day	Proximity	1	0	yes	Microscopy	4	postitive	1	0	Received prescription	Chloroquine	15	16	12	Syrup	1	3	2	1	1	1	1	3	3	1	5	0	2	6	18	Chloroquine	3	0
199	Head	50	Male	Married	Farmer	Oromo	Orthodox	3	Moderate	4	3	3	.75	yes	Health center	Same day	Good reputation	1	0	yes	Microscopy	4	postitive	1	20	Received prescription	Co-artem	15	16		Tablet	1	3		1	1	1		3	3	1		0	2	6	0	Co-artem	3	18
202	Head	56	Male	Married	Farmer	Oromo	Muslim	2	Moderate	3	2	2	.5	yes	Health center	Same day	Proximity	1	10	yes	Microscopy	4	postitive	1	20	Received prescription	Co-artem	15	16		Tablet	1	3		1	1	1		3		1		0	2	6	0	Co-artem	3	18
205	Head	35	Male	Married	Farmer	Oromo	Muslim	3	Moderate	4	2	2	.5	yes	Health center	Same day	Proximity	1	12	yes	Microscopy	4	postitive	1	15	Received prescription	Chloroquine	15	16	12	Syrup	1	3	2	1	1	1	1	3		1	5	15	2	6	18	Chloroquine	3	18
208	Head	32	Male	Married	Farmer	Oromo	Muslim	3	Mild	4	4	4	.75	yes	Health center	Same day	Proximity	1	22	yes	Microscopy	4	postitive	1	15	Received prescription	Co-artem	15	16		Tablet	1	3		1	1	1		3		1		0	2	6	0	Co-artem	3	8
211	Head	53	Male	Married	Farmer	Oromo	Muslim	3	Moderate	4	3	3	.75	yes	Health center	Same day	Good personal experience	9	30	yes	Microscopy	4	postitive	1	30	Received prescription	Co-artem	15	16	12	Tablet	1	3	1	1	1	1	2	3		1	7	0	2	6	12	Co-artem	3	36
214	Head	42	Male	Married	Farmer	Oromo	Muslim	2	Moderate	3	3	3	.25	yes	Health center	Same day	Good reputation	8	48	yes	Microscopy	4	postitive	1	20	Received prescription	Co-artem	15	16	12	Tablet	1	3	1	1	1	1	1	3		1	5	0	2	6	20		3	32
217	Head	49	Male	Married	Farmer	Oromo	Muslim	3	Moderate	4	3	3	.25	yes	Health center	Same day	Good reputation	3	26	yes	RDT	0	postitive	0	30	Received prescription	Co-artem	15	16	14	Tablet	1	3	1	1	1	1	1	3		1	3	0	2	6	5	Co-artem	3	32
220	Head	32	Male	Married	Farmer	Oromo	Muslim	3	Moderate	3	3	3	.5	yes	Health center	Same day	Proximity	5	25	yes	RDT	0	postitive	0	40	Received medicine	Co-artem	15	16	12	Tablet	1	3	1	1	1	1	2	3		1	7	0	2	6	20	Co-artem	3	32
223	Head	40	Male	Married	Farmer	Oromo	Muslim	3	Moderate	4	3	3	.5	yes	Health center	Same day	Proximity	3	37	yes	RDT	0	postitive	0	45	Received medicine	Co-artem	15	16		Tablet	1	3		1	1	1		3		1		0	2	6	0	Co-artem	3	32
226	Head	42	Male	Married	Farmer	Oromo	Muslim	2	Moderate	4	3	3	.5	yes	Health center	Same day	Good reputation	3	14	yes	Microscopy	4	postitive	1	0	Received prescription	Co-artem	15	16		Tablet	1	1		1	1	1		3		1		0	2	6	0	Co-artem	3	16
229	Head	40	Male	Married	Farmer	Oromo	Muslim	3	Moderate	4	4	3	.5	yes	Health center	Same day	Good reputation	5	32	yes	Microscopy	4	postitive	1	0	Received prescription	Co-artem	15	16		Tablet	1	3		1	1	1		3		1		0	2	6	0	Co-artem	3	18
232	Head	32	Male	Married	Farmer	Oromo	Orthodox	2	Sever	3	2	2	.25	yes	Health center	Same day	Inexpensive	5	36	yes	RDT	0	postitive	0	30	Received medicine	Co-artem	15	16		Tablet	1	3		1	1	1		3		1		0	2	6	0	Co-artem	3	18
235	Head	40	Male	Married	Farmer	Oromo	Muslim	3	Moderate	3	3	2	.5	yes	Health center	Same day	Proximity	4	18	yes	RDT	0	postitive	0	45	Received medicine	Chloroquine	15	16		Syrup	1	3		1	1	1		3		1		6	2	6	0	Chloroquine	3	18
241	Head	39	Male	Married	Farmer	Oromo	Muslim	2	Moderate	3	3	3	.25	yes	Health center	Same day	Proximity	4	31	yes	Microscopy	4	postitive	0	30	Received prescription	Co-artem	15	16		Tablet	1	3		6	1	1		3		1		0	2	6	0	Co-artem	5	36
244	Head	28	Male	Married	Farmer	Oromo	Muslim	2	Moderate	3	3	3	.5	yes	Health center	Same day	Good reputation	3	30	yes	RDT	0	postitive	0	45	Received prescription	Co-artem	15	16		Tablet	1	3		12	1	1		3		1		0	2	6	0	Co-artem	3	18
247	Head	41	Male	Married	Farmer	Oromo	Muslim	3	Moderate	3	3	2	.25	yes	Health center	Day after next	Proximity	5	28	yes	RDT	0	postitive	0	30	Received medicine	Co-artem	15	16	12	Tablet	1	3	1	1	1	1	2	3		1	7	0	2	6	20	Co-artem	3	24
250	Head	25	Male	Married	Farmer	Oromo	Muslim	3	Moderate	4	3	3	.25	yes	Health center	Day after next	Good reputation	4	28	yes	RDT	0	postitive	1	0	Received medicine	Co-artem	15	16	12	Tablet	1	3	2	6	1	1	1	3		1	5	0	2	6	18	Co-artem	3	43
253	Head	46	Male	Married	Farmer	Oromo	Muslim	2	Moderate	3	3	3	.9	yes	Health center	Day after next	Proximity	3	28	yes	RDT	0	postitive	0	45	Received medicine	Co-artem	15	16		Tablet	1	3		1	1	1		3		1		0	2	6	0	Co-artem	3	32
256	Head	43	Male	Married	Farmer	Oromo	Muslim	3	Moderate	4	3	3	.25	yes	Health center	Day after next	Proximity	4	32	yes	RDT	0	postitive	0	50	Received prescription	Co-artem	15	16		Tablet	1	3		1	1	1		3		1		0	2	6	0	Co-artem	3	41
259	Head	32	Male	Married	Farmer	Oromo	Muslim	3	Moderate	4	3	3	.25	yes	Health center	Day after next	Good personal experience	10	48	yes	Microscopy	4	postitive	0	45	Received prescription	Co-artem	15	16	12	Tablet	1	3	1	1	1	1	2	1		1	7	0	2	6	2	Co-artem	3	50
262	Head	25	Male	Married	Farmer	Oromo	Orthodox	3	Moderate	3.2	3	3	.25	yes	Health center	Day after next	Good personal experience	4	32	yes	RDT	0	postitive	0	45	Received prescription	Chloroquine	15	16	14	Syrup	1	3	1	1	1	1	1	3		1	5	6	2	6	5	Chloroquine	3	21
265	Head	32	Male	Married	Farmer	Oromo	Muslim	2	Moderate	3	3	3	.25	yes	Health center	Day after next	Proximity	4	23	yes	RDT	0	postitive	0	45	Received prescription	Co-artem	15	16		Tablet	1	3		12	1	1		3		1		0	2	6	0	Co-artem	3	22
268	Head	40	Male	Married	Farmer	Oromo	Muslim	2	Moderate	3	3	3	.5	yes	Health center	Day after next	Good reputation	8	25	yes	Microscopy	4	postitive	0	45	Received prescription	Co-artem	15	16		Tablet	1	3		1	1	1		3		1		0	2	6	0	Co-artem	3	32
271	Head	38	Male	Married	Farmer	Oromo	Muslim	2	Moderate	3	3	3	.25	yes	Health center	Day after next	Proximity	3	25	yes	RDT	4	postitive	0	40	Received medicine	Co-artem	15	16		Tablet	1	3		1	1	1		3		1		0	2	6	0	Co-artem	3	25
274	Head	40	Male	Married	Farmer	Oromo	Muslim	15	Mild	4	0	0	0	yes	Health center	Next day	Good reputation	4	20	yes	Microscopy	10	postitive	0	40	Received medicine	Chloroquine	15			Tablet	1			15				3				7	0	0	0		5	40
277	Head	30	Male	Married	Farmer	Oromo	Muslim	25	Sever	4	0	0	0	yes	Health center	Day after next	Good reputation	4	10	yes	Microscopy	5	postitive	0	40	Received medicine	Co-artem	16			Tablet	3			1	1			3				5	0	0	0	norecommendation	0	20
280	Head	28	Male	Married	Student	Oromo	Muslim	10	Sever	3.2	0	0	0	yes	Health center	Day after next	Proximity	4	0	yes	Microscopy	5	postitive	0	40	Received medicine	Co-artem	15	16		Tablet	1	3		1		1		3				7	0	0	0		5	0
283	Head	60	Male	Married	Farmer	Oromo	Muslim	10	Moderate	2	0	0	0	yes	Health center	Day after next	Proximity	3	10	yes	Microscopy	5	postitive	0	40	Received medicine	Chloroquine	15			Tablet	1			1				3				7	0	0	0		5	0
286	Head	45	Male	Married	Farmer	Oromo	Muslim	12	Moderate	2	0	0	0	yes	Health post	Same day	Proximity	1	0	yes	Microscopy	5	postitive	0	40	Received medicine	Co-artem	15			Tablet	1			1				3				2	0	0	0		5	25
289	Head	40	Male	Married	Farmer	Oromo	Muslim	15	Moderate	3	0	0	0	yes	Health post	Same day	Proximity	1	0	yes	Microscopy	5	postitive	0	40	Received medicine	Chloroquine	15			Tablet	1			1				3				7	0	0	0		5	30
292	Head	30	Male	Married	Farmer	Oromo	Muslim	10	Sever	3	0	0	0	yes	Health center	Next day	Good reputation	8	40	yes	Microscopy	5	postitive	0	40	Received medicine	Chloroquine	15			Tablet	1			15	1			3				7	0	0	0		5	20
295	Head	22	Male	Married	Farmer	Oromo	Muslim	15	Moderate	3	0	0	0	yes	Health center	Next day	Proximity	2	0	yes	Microscopy	5	postitive	0	40	Received medicine	Co-artem	15			Tablet	1			15				3				2	0	0	0		5	30
298	Head	26	Male	Married	Student	Oromo	Muslim	10	Moderate	3	0	0	0	yes	Health center	Next day	Proximity	2	0	yes	Microscopy	5	postitive	0	30	Received medicine	Chloroquine	15	16		Syrup	2	3		1		1		3				0	21	0	0		5	36
301	Head	60	Male	Married	Farmer	Oromo	Muslim	20	Mild	5	0	0	0	yes	Health center	Same day	Proximity	6	10	yes	Microscopy	5	postitive	0	30	Received medicine	Chloroquine	15	16		Tablet	1	3		1	1	1		3		5		12	0	0	0		5	20
304	Head	45	Male	Married	Farmer	Oromo	Muslim	10	Mild	3.2	0	0	0	yes	Health center	Same day	Proximity	1	0	yes	Microscopy	5	postitive	0	30	Received medicine	Co-artem	15			Tablet	1			1				3				2	0	0	0		5	30
307	Head	25	Male	Married	Farmer	Oromo	Muslim	10	Mild	9	0	0	0	yes	Health center	Next day	Proximity	1	0	yes	Microscopy	5	postitive	0	40	Received medicine	Chloroquine	15			Syrup	2			1				3				15	0	0	0		5	25
310	Head	28	Male	Married	Farmer	Oromo	Muslim	10	Moderate	3	0	0	0	yes	Health center	Same day	Proximity	2	0	yes	Microscopy	5	postitive	0	35	Received medicine	Chloroquine	15			Syrup	2			1				3				15	0	0	0		5	36
313	Head	25	Male	Married	Farmer	Oromo	Muslim	10	Mild	3.2	0	0	0	yes	Health post	Next day	Proximity	12	40	yes	RDT	0	postitive	0	45	Received medicine	Chloroquine	15	16		Tablet	1	3		1	1	1		3				0	12	0	0		5	36
316	Head	50	Male	Married	Farmer	Oromo	Muslim	10	Mild	3.2	0	0	0	yes	Health center	Next day	Proximity	6	40	yes	Microscopy	5	postitive	0	30	Received medicine	Chloroquine			1	Tablet				1				3				2	0	0	0		5	28
319	Head	40	Male	Married	Farmer	Oromo	Muslim	10	Moderate	3.2	0	0	0	yes	Health center	Next day	Proximity	2	10	yes	Microscopy	5	postitive	0	40	Received medicine	Co-artem	15			Tablet	1			1				3				2	0	0	0		5	30
322	Head	45	Male	Married	Farmer	Oromo	Protestant	12	Moderate	3.2	0	0	0	yes	Health center	Next day	Proximity	10	40	yes	Microscopy	5	postitive	0	40	Received medicine	Chloroquine	15			Tablet	1			1				3				8	0	0	0		5	32
325	Head	40	Male	Married	Farmer	Oromo	Muslim	10	Mild	3.2	0	0	0	yes	Health center	Next day	Proximity	2	16	yes	Microscopy	5	postitive	0	40	Received medicine	Chloroquine	15	16		Tablet	1	3		1		1		3				0	12	0	0		5	25
328	Head	24	Male	Married	Farmer	Oromo	Muslim	15	Moderate	4	0	0	0	yes	Health center	Next day	Proximity	3	10	yes	Microscopy	5	postitive	0	4	Received medicine	Chloroquine	15			Syrup	2			1				3				0	15	0	0		5	36
331	Head	40	Male	Married	Farmer	Oromo	Muslim	20	Moderate	5	0	0	0	yes	Health center	Next day	Proximity	3	10	yes	Microscopy	5	postitive	0	40	Received medicine	Chloroquine	15			Syrup	2			1				3				0	15	0	0		5	36
334	Head	35	Male	Married	Farmer	Oromo	Muslim	15	Moderate	5	3	0	0	yes	Health center	Day after next	Proximity	3	10	yes	Microscopy	5	postitive	0	40	Received medicine	Co-artem	15			Tablet	1			24	1			3				0	2	0	0		5	30
337	Head	28	Male	Married	Farmer	Oromo	Muslim	12	Mild	3.2	0	0	0	yes	Health center	Next day	Proximity	4	12	yes	Microscopy	5	postitive	0	40	Received medicine	Chloroquine	16			Tablet	1			1				3	5			10	0	0	0		5	24
340	Head	40	Male	Married	Farmer	Oromo	Muslim	15	Moderate	3	2	2	.1	yes	Health center	Day after next	Good reputation	3	5	yes	Microscopy	15	postitive	0	40	Received medicine	Chloroquine	15			Tablet	1			1				3				8	0	0	0		5	20
343	Head	40	Male	Married	Farmer	Oromo	Muslim	10	Mild	3	0	0	0	yes	Health center	Day after next	Good reputation	1	20	yes	Microscopy	5	postitive	0	40	Received medicine	Chloroquine	15			Tablet	1			1	1			3				5	2	0	0		5	40
346	Head	75	Male	Married	Farmer	Oromo	Muslim	20	Sever	3	0	0	0	yes	Health center	Day after next	Proximity	3	8	yes	Microscopy	5	postitive	0	40	Received medicine	Co-artem	15			Tablet	1			1				3				2	0	0	0		5	42
349	Head	30	Male	Married	Farmer	Oromo	Muslim	10	Mild	3	0	0	0	yes	Health center	Next day	Good reputation	1	6	yes	Microscopy	5	postitive	0	40	Received medicine	Co-artem	15			Tablet	1			1				3				2	0	0	0		5	9
352	Head	30	Male	Married	Farmer	Oromo	Muslim	10	Sever	4	0	0	0	yes	Health center	Day after next	Proximity	5	12	yes	Microscopy	5	postitive	0	40	Received medicine	Co-artem	15			Tablet	1			1				3				2	0	0	0		5	35
355	Head	40	Male	Married	Farmer	Oromo	Muslim	10	Sever	3	0	0	0	yes	Health center	Day after next	Proximity	6	12	yes	Microscopy	5	postitive	0	35	Received medicine	Chloroquine	15			Tablet	1			1				3				7	0	0	0		5	30
358	Head	38	Male	Married	Farmer	Oromo	Muslim	10	Moderate	3	0	0	0	yes	Health center	Day after next	Proximity	6	12	yes	Microscopy	5	postitive	0	40	Received medicine	Chloroquine	16			Tablet	1			1	1			3				10	0	0	0		5	40
361	Head	25	Male	Married	Farmer	Oromo	Muslim	10	Moderate	8	0	0	0	yes	Health center	Day after next	Proximity	5	12	yes	Microscopy	5	postitive	0	30	Received medicine	Chloroquine	15	16		Tablet	1	3		1		1		3				0	12	0	0		5	25
364	Head	30	Male	Married	Farmer	Oromo	Muslim	15	Moderate	3	0	0	0	yes	Health center	Day after next	Good reputation	6	10	yes	Microscopy	5	postitive	0	35	Received medicine	Chloroquine	15			Tablet	1			1				3				7	0	0	0		5	36
367	Head	40	Male	Married	Farmer	Oromo	Muslim	10	Sever	3	0	0	0	yes	Health center	Next day	Good reputation	3	6	yes	Microscopy	5	postitive	0	40	Received medicine	Co-artem	12	15		Tablet	1	1		1	2	1		3	7			0	27	0	0		0	20
370	Head	38	Male	Married	Farmer	Oromo	Muslim	15	Sever	5	0	1	.1	yes	Health post	Same day	Proximity	1	0	yes	RDT	0	postitive	0	15	Received medicine	Co-artem				Tablet				1				3				0	0	0	0		0	10
373	Head	39	Male	Married	Farmer	Oromo	Muslim	10	Moderate	3	0	0	0	yes	Health center	Day after next	Good reputation	10	6	yes	Microscopy	5	postitive	0	40	Received medicine	Co-artem	15			Tablet	1			1				3				2	0	0	0		5	35
376	Head	34	Male	Married	Farmer	Oromo	Muslim	10	Mild	3.2	0	0	0	yes	Health center	Day after next	Inexpensive	2	6	yes	Microscopy	5	postitive	0	30	Received medicine	Co-artem	15			Tablet	1			1				3				2	0	0	0		5	15
379	Head	25	Male	Married	Farmer	Oromo	Muslim	10	Moderate	3	0	0	0	yes	Health post	Same day	Proximity	1	0	yes	RDT	0	postitive	0	15	Received medicine	Co-artem				Tablet				1				3				0	0	0	0		0	0
382	Head	40	Male	Married	Employed	Oromo	Muslim	15	Moderate	3	0	0	0	yes	Health post	Same day	Good reputation	5	16	yes	Microscopy	5	postitive	0	40	Received medicine	Chloroquine	12	16		Tablet	1	3		1		1		3				12	0	0	0		5	43
385	Head	37	Male	Married	Farmer	Oromo	Muslim	9	Mild	2	0	1	.1	yes	Health post	Next day	Availability of drugs	1	0	yes	RDT	0	postitive	0	15	Received medicine	Co-artem				Tablet				6	3			2				0	0	0	0		0	0
388	Head	37	Male	Married	Farmer	Oromo	Muslim	7	Moderate	3	4	4	.25	yes	Health post	Next day	Proximity	3	0	yes	RDT	0	postitive	0	15	Received medicine	Co-artem				Tablet				18				3				0	0	0	0	Co-artem	0	0
391	Head	35	Male	Married	Farmer	Oromo	Muslim	8	Mild	2	1.7	1.6	.25	yes	Health post	Next day	Availability of drugs	3	18	yes	RDT	0	postitive	0	20	Received medicine	Co-artem				Tablet				12				3				0	0	0	0	Co-artem	0	15
394	Head	38	Male	Married	Farmer	Oromo	Muslim	9	Moderate	3	1.7	1.6	.25	yes	Health post	Next day	Proximity	3	0	yes	RDT	0	postitive	0	30	Received medicine	Co-artem				Tablet				12				3				0	0	0	0		0	0
397	Head	35	Male	Married	Farmer	Oromo	Muslim	8	Moderate	3	0	1	.1	yes	Health post	Next day	Proximity	3	0	yes	RDT	0	postitive	0	35	Received medicine	Co-artem				Tablet				6				3				0	0	0	0	norecommendation	0	0
400	Head	46	Male	Married	Farmer	Oromo	Muslim	9	Moderate	4	1.7	1.6	.9	yes	Health post	Same day	Proximity	3	30	yes	RDT	0	postitive	0	55	Received medicine	Co-artem				Tablet				24				3				0	0	0	0	Co-artem	0	0
403	Head	35	Male	Married	Farmer	Oromo	Muslim	8	Moderate	2	0	0	0	yes	Health post	Next day	Availability of drugs	3	0	yes	RDT	0	postitive	0	30	Received medicine	Co-artem				Tablet				6				3				0	0	0	0		0	0
406	Head	33	Male	Married	Farmer	Amhara	Orthodox	9	Moderate	3	1.7	1.6	.9	yes	Health post	Day after next	Proximity	3	0	yes	RDT	0	postitive	0	35	Received medicine	Co-artem				Tablet				12				3				0	0	0	0	Co-artem	0	0
409	Head	45	Male	Married	Farmer	Oromo	Muslim	10	Moderate	2	2	2	0	yes	Health center	Day after next	Good reputation	2	10	yes	RDT	0	postitive	0	25	Received medicine	Co-artem				Tablet				24				3				0	0	0	0	Co-artem	0	0
412	Head	43	Male	Married	Farmer	Oromo	Muslim	8	Moderate	2	3	3	.75	yes	Health post	Day after next	Availability of drugs	1	0	yes	RDT	0	postitive	0	35	Received prescription	Co-artem				Tablet				24				3				0	0	0	0	Co-artem	0	19
415	Head	45	Male	Married	Farmer	Oromo	Muslim	8	Moderate	2	2	2	.75	yes	Health post	Next day	Proximity	12	0	yes	RDT	0	postitive	0	25	Received medicine	Co-artem				Tablet				24				3				0	0	0	0	Co-artem	0	0
421	Head	42	Male	Married	Farmer	Oromo	Muslim	9	Moderate	2	3	3	.75	yes	Health post	Next day	Proximity	3	0	yes	RDT	0	postitive	0	99	Received medicine	Co-artem				Tablet				24				3				0	0	0	0	Co-artem	0	0
424	Head	36	Male	Married	Farmer	Oromo	Muslim	8	Mild	3	2	2	.25	yes	Health post	Next day	Proximity	10	0	yes	RDT	0	postitive	0	20	Received medicine	Co-artem				Tablet				24				3				0	0	0	0	Co-artem	0	0
427	Head	38	Male	Married	Farmer	Oromo	Muslim	7	Mild	2	3	3	.25	yes	Health post	Next day	Proximity	8	0	yes	RDT	0	postitive	0	99	Received medicine	Co-artem	12			Tablet	1			24				3				0	0	0	0	Co-artem	0	0
430	Head	31	Male	Married	Farmer	Oromo	Muslim	12	Moderate	3.2	1.7	1.6	.75	yes	Health center	Day after next	Proximity	1	0	yes	Microscopy	10	postitive	0	30	Received medicine	Co-artem	15			Tablet	1			24	1			3				0	2	0	0	Co-artem	3	0
433	Head	52	Male	Married	Farmer	Oromo	Muslim	9	Moderate	3	4	4	.25	yes	Health center	Day after next	Good reputation	3	10	yes	Microscopy	10	postitive	0	35	Received prescription	Co-artem	15	16		Tablet	1	3		24	10	1		3				0	2	5	0	Co-artem	3	0
436	Head	45	Male	Married	Farmer	Oromo	Muslim	9	Moderate	4	5	5	.75	yes	Health center	Next day	Qualification of staff	1	0	yes	Microscopy	10	postitive	0	35	Received prescription	Co-artem	15	16		Tablet	1	3		24	1			3				0	7	0	0	Co-artem	3	0
439	Head	37	Male	Married	Farmer	Oromo	Muslim	11	Sever	3.2	14	3	.75	yes	Health center	Day after next	Proximity	2	0	yes	Microscopy	3	postitive	0	30	Received medicine	Co-artem	15			Tablet	1			24	10			3				0	2	0	0	Co-artem	3	0
442	Head	24	Male	Married	Farmer	Oromo	Muslim	10	Sever	3.2	3	3	.75	yes	Health center	Day after next	Proximity	1	0	yes	Microscopy	3	postitive	0	30	Received medicine	Co-artem	15			Tablet	1			24	10			3				0	0	0	0	Co-artem	3	0
445	Head	43	Male	Married	Farmer	Oromo	Muslim	9	Moderate	2	3	3	.75	yes	Health center	Next day	Qualification of staff	3	0	yes	Microscopy	3	postitive		30	Received prescription	Co-artem	15	16		Tablet	1	3		24	1			3				0	2	5	0	Co-artem	3	0
448	Head	51	Male	Married	Farmer	Oromo	Muslim	11	Moderate	3	3	8	.5	yes	Health center	Day after next	Good reputation	4	12	yes	Microscopy	3	postitive	0	30	Received prescription	Co-artem	15	16		Tablet	1	3		24	10			3				0	2	5	0	Co-artem	3	35
451	Head	35	Male	Married	Farmer	Oromo	Muslim	8	Moderate	2	3	3	.75	yes	Health center	Next day	Qualification of staff	3	0	yes	Microscopy	10	postitive	0	30	Received prescription	Co-artem	15	16		Tablet	1	3		24	1			3				0	2	5	0	Paracetemol	3	0
454	Head	34	Male	Married	Farmer	Oromo	Muslim	10	Moderate	3.2	4	4	.5	yes	Health center	Day after next	Proximity	1	0	yes	Microscopy	35	postitive	0	30	Received medicine	Co-artem	15			Tablet	1			24	10			3				0	2	0	0	Co-artem	3	18
457	Head	25	Male	Married	House wife	Oromo	Muslim	11	Moderate	3	1.7	1.6	.75	yes	Health center	Day after next	Proximity	3	0	yes	Microscopy	3	postitive	0	30	Received prescription	Co-artem	15			Tablet	2			6	1			3	5			0	10	0	0		3	0
460	Head	28	Male	Married	House wife	Oromo	Muslim	12	Moderate	3.2	1.7	1.6	.75	yes	Health center	Day after next	Proximity	2	0	yes	Microscopy	10	postitive	0	30	Received medicine	Co-artem	15			Tablet	1			1				3				0	2	0	0	Co-artem	3	0
463	Head	30	Male	Married	Farmer	Oromo	Muslim	12	Moderate	3.2	1.7	1.6	.75	yes	Health center	Day after next	Proximity	1	0	yes	Microscopy	10	postitive	0	30	Received medicine	Co-artem	15			Tablet	1			18	10			3				0	2	0	0		3	0
466	Head	40	Male	Married	Farmer	Oromo	Muslim	8	Moderate	3	3	3	.75	yes	Health center	Day after next	Good reputation	3	10	yes	Microscopy	3	postitive	0	35	Received prescription	Co-artem	15	16		Tablet	1	3		24	1	1		3				0	2	5	0	Co-artem	3	30
472	Head	25	Male	Married	Farmer	Oromo	Muslim	12	Moderate	3.2	1.7	1.6	.75	yes	Health center	Day after next	Proximity	3	0	yes	Microscopy	10	postitive	0	30	Received medicine	Co-artem	15			Tablet	1			24	1			3				0	2	0	0	Co-artem	3	0
475	Head	42	Male	Married	Farmer	Oromo	Muslim	3	Moderate	5	3	3	.5	yes	Health center	Day after next	Proximity	1	49	yes	Microscopy	4	postitive	1	0	Received medicine	Co-artem	12	15	16	Tablet	1	1	3	24	1	1	1	3	7			0	2	2	6		3	30
478	Head	35	Male	Married	Farmer	Oromo	Muslim	4	Moderate	5	4	4	.25	yes	Health post	Day after next	Proximity	1	25	yes	RDT	0	postitive	0	30	Received medicine	Co-artem	15	16		Tablet	1	3		1	1	1		3				8	0	0	0	Co-artem	3	30
481	Head	38	Male	Married	Farmer	Oromo	Muslim	3	Moderate	4	3	3	.25	yes	Health post	Next day	Proximity	1	42	yes	RDT	0	postitive	0	30	Received medicine	Co-artem	15	16		Tablet	1	3		1	1	1		3				0	2	6	0	Co-artem	0	30
484	Head	35	Male	Married	Farmer	Oromo	Muslim	3	Moderate	4	3	3	.25	yes	Health post	Next day	Proximity	1	30	yes	RDT	0	postitive	0	30	Received medicine	Co-artem	15	16		Tablet	1	3		1	1	1		3				0	2	6	0	88	0	32
487	Head	39	Male	Married	Farmer	Oromo	Muslim	4	Moderate	4	3	3	.25	yes	Health post	Next day	Proximity	13	35	yes	RDT	0	postitive	0	30	Received medicine	Co-artem	15	16		Tablet	1	3		1	1	1		3				0	2	6	0	Co-artem	0	30
490	Head	25	Male	Married	Farmer	Oromo	Orthodox	3	Moderate	4	3	3	.25	yes	Health post	Next day	Proximity	2	45	yes	RDT	0	postitive	0	30	Received medicine	Co-artem	15	16		Tablet	1	3		1	1	1		3				0	2	6	0	Co-artem	0	25
493	Head	45	Male	Married	Farmer	Oromo	Muslim	3	Moderate	4	3	3	.25	yes	Health post	Next day	Proximity	13	35	yes	RDT	0	postitive	0	30	Received medicine	Co-artem	15	16		Tablet	1	3		1	1	1		3				0	2	6	0	Co-artem	0	25
496	Head	21	Male	Married	Farmer	Oromo	Muslim	3	Moderate	4	3	3	.5	yes	Health center	Next day	Proximity	1	0	yes	Microscopy	4	postitive	0	30	Received medicine	Co-artem	15	16		Tablet	1	3		1	1	1		3				0	2	6	0	Co-artem	3	16
499	Head	25	Male	Married	Farmer	Oromo	Muslim	3	Moderate	3	3	3	.5	yes	Health post	Next day	Proximity	1	0	yes	RDT	0	postitive	0	30	Received medicine	Co-artem	15	16		Tablet	1	3		1	1	1		3				0	2	6	0	Co-artem	0	16
502	Head	28	Male	Married	Farmer	Oromo	Muslim	3	Moderate	4	3	3	.25	yes	Health post	Next day	Proximity	4	40	yes	RDT	0	postitive	0	30	Received medicine	Co-artem	15	16		Tablet	1	3		1	1	1		3				0	2	6	0	Co-artem	0	16
505	Head	35	Male	Married	Farmer	Oromo	Muslim	2	Moderate	3	3	3	.25	yes	Health post	Next day	Proximity	4	30	yes	RDT	0	postitive	0	30	Received medicine	Co-artem	15	16		Tablet	1	3		1	1	1		3				0	2	6	0	Co-artem	0	23
508	Head	30	Male	Married	Farmer	Oromo	Orthodox	2	Moderate	3	3	3	.25	yes	Health center	Next day	Proximity	1	16	yes	Microscopy	5	postitive	0	30	Received medicine	Co-artem	12	15	16	Tablet	1	1	3	1	2	1	1	3	7			0	20	2	6	Co-artem	3	16
511	Head	30	Male	Married	Trader	Oromo	Orthodox	3	Moderate	3	3	3	.25	yes	Health center	Next day	Proximity	1	30	yes	Microscopy	0	postitive	0	30	Received medicine	Co-artem	15	16		Tablet	1	3		1	1	1		3				0	2	6	0	Co-artem	3	16
514	Head	30	Male	Married	Farmer	Oromo	Muslim	2	Moderate	3	3	3	.25	yes	Health post	Next day	Proximity	8	35	yes	RDT	0	postitive	0	30	Received medicine	Co-artem	15	16		Tablet	1	3		1	1	1		3				0	2	6	0	Co-artem	0	16
517	Head	25	Male	Married	Others	Oromo	Orthodox	2	Moderate	3	2	2	.25	yes	Health center	Next day	Proximity	1	45	yes	Microscopy	4	postitive	0	30	Received medicine	Chloroquine	15	12		Syrup	2	2		1	1	1		3				10	10	18	0	Chloroquine	3	0
520	Head	40	Male	Married	Farmer	Oromo	Muslim	2	Moderate	3	3	3	.25	yes	Health post	Next day	Proximity	4	36	yes	RDT	0	postitive	0	40	Received medicine	Co-artem	15	16		Tablet	1	3		1	1	1		3				0	2	6	0	Co-artem	0	21
523	Head	30	Male	Married	Farmer	Oromo	Muslim	2	Moderate	3	3	3	.25	yes	Health center	Next day	Proximity	1	31	yes	Microscopy	4	postitive	0	30	Received medicine	Chloroquine	15	16		Tablet	1	3		1	1	1		3				0	2	6	0	Chloroquine	4	16
526	Head	24	Male	Married	Farmer	Oromo	Muslim	2	Moderate	3	3	3	.25	yes	Health post	Next day	Proximity	5	30	yes	RDT	0	postitive	0	30	Received medicine	Co-artem	15	16		Tablet	1	3		1	1	1		3				0	2	6	0	Co-artem	0	21
529	Head	32	Male	Married	Farmer	Oromo	Muslim	3	Moderate	4	3	3	.25	yes	Health post	Next day	Availability of drugs	4	35	yes	RDT	0	postitive	0	30	Received medicine	Co-artem	15	16		Tablet	1	3		1	1	1		3				0	2	6	0	Co-artem	0	23
532	Head	35	Male	Married	Farmer	Oromo	Muslim	2	Moderate	3	3	3	.25	yes	Health center	Next day	Proximity	3	40	yes	RDT	0	postitive	0	30	Received medicine	Co-artem	15	16		Tablet	1	3		1	1	1		3				0	2	6	0	Co-artem	0	32
535	Head	30	Male	Married	Farmer	Oromo	Muslim	3	Moderate	4	4	4	.5	yes	Health post	Next day	Proximity	3	48	yes	RDT	10	postitive	0	30	Received medicine	Chloroquine	15	12		Syrup	1	2		1	1	1		3				10	2	18	0	Chloroquine	0	18
538	Head	30	Male	Married	Farmer	Oromo	Orthodox	2	Mild	3	3	3	.1	yes	Health post	Next day	Proximity	4	40	yes	RDT	0	postitive	0	30	Received medicine	Co-artem	15	16		Tablet	1	3		1	1	1		3				0	2	6	0	Co-artem	0	32
541	Head	30	Male	Married	Farmer	Oromo	Muslim	2	Moderate	3	3	3	.1	yes	Health post	Next day	Proximity	3	30	yes	RDT	0	postitive	0	30	Received medicine	Chloroquine	15			Syrup	2			1	1			3				10	10	0	0	Chloroquine	0	10
544	Head	23	Male	Single	Employed	Oromo	Orthodox	2	Moderate	3	3	3	.1	yes	Health post	Next day	Good reputation	1	30	yes	Microscopy	4	postitive	0	30	Received medicine	Co-artem	15	16		Tablet	1	3		1	1	1		3				0	2	6	0	Co-artem	3	28
547	Head	40	Male	Married	Trader	Oromo	Muslim	2	Moderate	3	3	2	.25	yes	Health center	Day after next	Good reputation	1	45	yes	Microscopy	4	postitive	0	30	Received medicine	Co-artem	15	16		Tablet	1	3		1	1	1		3				0	2	6	0	Co-artem	3	37
550	Head	30	Male	Married	Farmer	Oromo	Muslim	3	Mild	4	3	3	.25	yes	Health post	Next day	Proximity	3	40	yes	RDT	0	postitive	0	30	Received medicine	Co-artem	15			Tablet	1			1	1			3				0	2	0	0	Co-artem	0	38
553	Head	45	Male	Married	Farmer	Oromo	Muslim	2	Moderate	3	3	3	.1	yes	Health post	Next day	Proximity	4	42	yes	RDT	0	postitive	0	45	Received medicine	Co-artem	15	16		Tablet	1	3		1	1	1		3				0	2	6	0	Co-artem	0	32
556	Head	20	Male	Married	Farmer	Oromo	Orthodox	2	Mild	3	3	3	.1	yes	Health post	Next day	Good reputation	2	38	yes	RDT	0	postitive	0	30	Received medicine	Co-artem	15	16		Tablet	1	3		1	1	1		3				0	2	6	0	Co-artem	0	30
559	Head	36	Male	Married	Farmer	Oromo	Muslim	2	Moderate	3	3	3	.1	yes	Health post	Next day	Proximity	4	40	yes	RDT	0	postitive	0	30	Received medicine	Co-artem	15	16		Tablet	1	3		1	1	1		3				0	2	6	0	Co-artem	0	32
562	Head	30	Male	Married	Farmer	Oromo	Muslim	2	Moderate	3	3	3	.1	yes	Health post	Next day	Proximity	4	35	yes	RDT	0	postitive	0	30	Received medicine	Chloroquine	12			Syrup	2			1	1			3	5			10	18	0	0	Chloroquine	0	7
565	Head	25	Male	Married	Farmer	Oromo	Muslim	2	Moderate	3	3	3	.25	yes	Health post	Next day	Proximity	3	35	yes	RDT	0	postitive	0	30	Received medicine	Chloroquine	12			Syrup	2			1	1			3	5			10	18	0	0	Chloroquine	0	13
568	Head	30	Male	Married	Employed	Oromo	Muslim	2	Moderate	3	3	3	.1	yes	Health center	Next day	Good reputation	1	38	yes	Microscopy	10	postitive	0	30	Received medicine	Chloroquine	12			Syrup	2			1	1			3	5			10	18	0	0	Chloroquine	0	10
571	Head	45	Male	Married	Farmer	Oromo	Muslim	2	Moderate	3	3	3	.1	yes	Health post	Day after next	Good reputation	5	40	yes	RDT	10	postitive	0	30	Received medicine	Chloroquine	12	16		Syrup	2	3		1	1	1		3	5			10	18	6	0	Chloroquine	0	40
574	Head	30	Male	Married	Farmer	Oromo	Muslim	3	Moderate	3	3	3	.9	yes	Health post	Next day	Proximity	4	40	yes	RDT	0	postitive	0	30	Received medicine	Co-artem	15	16		Tablet	1	3		1	1	1		3				0	2	6	0	Co-artem	0	10
577	Head	30	Male	Married	Farmer	Oromo	Muslim	1	Mild	2	2	2	.25	yes	Health post	Next day	Proximity	3	30	yes	RDT	0	postitive	0	30	Received medicine	Co-artem	15	16		Tablet	1	3		1	1	1		3				0	2	6	0	Co-artem	0	22
580	Head	68	Male	Married	Farmer	Oromo	Muslim	2	Mild	3	3	3	.1	yes	Health post	Next day	Qualification of staff	5	35	yes	RDT	0	postitive	0	30	Received medicine	Co-artem	15	16		Tablet	1	3		1	1	1		3				0	2	6	0	Co-artem	0	27
[truncated: 87 more columns]
